# Supplementary material for: A community-based intervention to prevent serious complications and death 2 years after discharge in people with spinal cord injury in Bangladesh (CIVIC): a randomised trial
Source: Spinal Cord. 2020 Sep 11;59(6):649–58. doi: 10.1038/s41393-020-00546-9 (PMC8189918; doi:10.1038/s41393-020-00546-9)
Supplement: Supplementary file 1 — CIVIC data dictionary [file 41393_2020_546_MOESM1_ESM.txt]

A community-based intervention to prevent serious complications and death two years after discharge in people with spinal cord injury in Bangladesh (CIVIC): a randomised trial 

Mohammad Sohrab Hossain, Lisa A Harvey, Md. Shofiqul Islam, Md. Akhlasur Rahman, Stephen Muldoon, Fin Biering-Sorensen, Stephen Jan, Hueiming Liu, Qiang Li, Ian D Cameron, Valerie Taylor, Richard I Lindley, Laurent Billot, Robert D Herbert. Spinal Cord. 2020


Supplementary file: Codebook for data file provided in as a Supplementary file.

.         codebook

---------------------------------------------------------------------------------------------------------------------------------------------------------------
group                                                                                                                                           Allocated group
---------------------------------------------------------------------------------------------------------------------------------------------------------------

                  type:  numeric (byte)
                 label:  allocation

                 range:  [0,1]                        units:  1
         unique values:  2                        missing .:  0/410

            tabulation:  Freq.   Numeric  Label
                           206         0  Control
                           204         1  Intervention

---------------------------------------------------------------------------------------------------------------------------------------------------------------
age_a                                                                                                                                           Age at baseline
---------------------------------------------------------------------------------------------------------------------------------------------------------------

                  type:  numeric (float)

                 range:  [15.318275,65.886375]        units:  1.000e-06
         unique values:  395                      missing .:  0/410

                  mean:   34.3057
              std. dev:   12.1201

           percentiles:        10%       25%       50%       75%       90%
                           19.8439   25.1882   32.5777   42.9952   50.8159

---------------------------------------------------------------------------------------------------------------------------------------------------------------
sex_a                                                                                                                                                    Gender
---------------------------------------------------------------------------------------------------------------------------------------------------------------

                  type:  numeric (byte)
                 label:  sex_a_

                 range:  [1,2]                        units:  1
         unique values:  2                        missing .:  0/410

            tabulation:  Freq.   Numeric  Label
                           369         1  Male
                            41         2  Female

---------------------------------------------------------------------------------------------------------------------------------------------------------------
marital_a                                                                                                                           Marital status at discharge
---------------------------------------------------------------------------------------------------------------------------------------------------------------

                  type:  numeric (byte)
                 label:  married

                 range:  [1,4]                        units:  1
         unique values:  4                        missing .:  0/410

            tabulation:  Freq.   Numeric  Label
                           284         1  Married
                           107         2  Never married
                            15         3  Separated / divorced
                             4         4  Widowed

---------------------------------------------------------------------------------------------------------------------------------------------------------------
w_work_a                                                                                                                      Before your injury, did you work?
---------------------------------------------------------------------------------------------------------------------------------------------------------------

                  type:  numeric (byte)
                 label:  w_work_a_

                 range:  [0,1]                        units:  1
         unique values:  2                        missing .:  0/410

            tabulation:  Freq.   Numeric  Label
                            65         0  No
                           345         1  Yes

---------------------------------------------------------------------------------------------------------------------------------------------------------------
m_ais_a                                                                                                                   ASIA Impairment Scale (AIS), baseline
---------------------------------------------------------------------------------------------------------------------------------------------------------------

                  type:  numeric (byte)
                 label:  m_ais_a_

                 range:  [1,4]                        units:  1
         unique values:  4                        missing .:  0/410

            tabulation:  Freq.   Numeric  Label
                           292         1  A
                            57         2  B
                            55         3  C
                             6         4  D

---------------------------------------------------------------------------------------------------------------------------------------------------------------
push_pa                                                                                                          Does participant have pressure ulcer?, 2 years
---------------------------------------------------------------------------------------------------------------------------------------------------------------

                  type:  numeric (byte)
                 label:  push_pa_b_

                 range:  [0,1]                        units:  1
         unique values:  2                        missing .:  32/410

            tabulation:  Freq.   Numeric  Label
                           326         0  No
                            52         1  Yes
                            32         .  

---------------------------------------------------------------------------------------------------------------------------------------------------------------
months_since_injury                                                                                                             Months since injury at baseline
---------------------------------------------------------------------------------------------------------------------------------------------------------------

                  type:  numeric (float)

                 range:  [-1.7741274,22.2423]         units:  1.000e-08
         unique values:  224                      missing .:  0/410

                  mean:   6.90155
              std. dev:   3.36726

           percentiles:        10%       25%       50%       75%       90%
                           3.84394   4.63244    5.8809   8.14784   11.9589

---------------------------------------------------------------------------------------------------------------------------------------------------------------
deadAtFUor730                                                                                                              Dead at 2 year follow-up or 730 days
---------------------------------------------------------------------------------------------------------------------------------------------------------------

                  type:  numeric (float)
                 label:  NY

                 range:  [0,1]                        units:  1
         unique values:  2                        missing .:  0/410

            tabulation:  Freq.   Numeric  Label
                           379         0  No
                            31         1  Yes

---------------------------------------------------------------------------------------------------------------------------------------------------------------
FUTor730                                                                                                                                      Days to censoring
---------------------------------------------------------------------------------------------------------------------------------------------------------------

                  type:  numeric (float)

                 range:  [33,730.5]                   units:  .1
         unique values:  57                       missing .:  0/410

                  mean:   705.551
              std. dev:   93.0948

           percentiles:        10%       25%       50%       75%       90%
                               704       729     730.5     730.5     730.5

---------------------------------------------------------------------------------------------------------------------------------------------------------------
scim_total_a                                                                                                                               SCIM total, baseline
---------------------------------------------------------------------------------------------------------------------------------------------------------------

                  type:  numeric (float)

                 range:  [6,72]                       units:  1
         unique values:  59                       missing .:  0/410

                  mean:   44.6878
              std. dev:   19.2657

           percentiles:        10%       25%       50%       75%       90%
                                17        24        54        62        66

---------------------------------------------------------------------------------------------------------------------------------------------------------------
scim_total                                                                                                                                  SCIM total, 2 years
---------------------------------------------------------------------------------------------------------------------------------------------------------------

                  type:  numeric (float)

                 range:  [8,99]                       units:  1
         unique values:  68                       missing .:  32/410

                  mean:    50.881
              std. dev:   19.9859

           percentiles:        10%       25%       50%       75%       90%
                                19        30        58        67        67

---------------------------------------------------------------------------------------------------------------------------------------------------------------
tetraplegia                                                                                                                           Level of lesion, baseline
---------------------------------------------------------------------------------------------------------------------------------------------------------------

                  type:  numeric (byte)
                 label:  level

                 range:  [0,1]                        units:  1
         unique values:  2                        missing .:  0/410

            tabulation:  Freq.   Numeric  Label
                           235         0  paraplegia
                           175         1  tetraplegia

---------------------------------------------------------------------------------------------------------------------------------------------------------------
lesion_level_cat                                                                                                       Level of lesion (5 categories), baseline
---------------------------------------------------------------------------------------------------------------------------------------------------------------

                  type:  numeric (float)
                 label:  level_cat

                 range:  [1,5]                        units:  1
         unique values:  5                        missing .:  0/410

            tabulation:  Freq.   Numeric  Label
                           120         1  C1-C4
                            51         2  C5-C8
                            76         3  T1-T7
                           146         4  T8-T12
                            17         5  L1-L5

---------------------------------------------------------------------------------------------------------------------------------------------------------------
tot_motor_score                                                                                                                     Total motor score, baseline
---------------------------------------------------------------------------------------------------------------------------------------------------------------

                  type:  numeric (float)

                 range:  [0,82]                       units:  1
         unique values:  66                       missing .:  4/410

                  mean:   41.0837
              std. dev:    15.967

           percentiles:        10%       25%       50%       75%       90%
                                15        27        50        50        54

---------------------------------------------------------------------------------------------------------------------------------------------------------------
primary_carer_coll                                                                                                                      Primary carer, baseline
---------------------------------------------------------------------------------------------------------------------------------------------------------------

                  type:  numeric (float)
                 label:  carer_coll

                 range:  [1,4]                        units:  1
         unique values:  4                        missing .:  0/410

            tabulation:  Freq.   Numeric  Label
                           245         1  Spouse
                           128         2  Parent
                             8         3  Child or child-in-law
                            29         4  Other

---------------------------------------------------------------------------------------------------------------------------------------------------------------
SCISCS_a                                                                                                                                      SCI-SCS, baseline
---------------------------------------------------------------------------------------------------------------------------------------------------------------

                  type:  numeric (float)

                 range:  [0,16]                       units:  1
         unique values:  17                       missing .:  0/410

                  mean:   5.86098
              std. dev:   2.68887

           percentiles:        10%       25%       50%       75%       90%
                                 3         4         6         8         9

---------------------------------------------------------------------------------------------------------------------------------------------------------------
SCISCS                                                                                                                                         SCI-SCS, 2 years
---------------------------------------------------------------------------------------------------------------------------------------------------------------

                  type:  numeric (float)

                 range:  [0,16]                       units:  1
         unique values:  17                       missing .:  32/410

                  mean:   6.83598
              std. dev:   3.01975

           percentiles:        10%       25%       50%       75%       90%
                                 3         5         7         9        11

---------------------------------------------------------------------------------------------------------------------------------------------------------------
push_total_a                                                                                                                         PUSH total score, baseline
---------------------------------------------------------------------------------------------------------------------------------------------------------------

                  type:  numeric (float)

                 range:  [0,12]                       units:  1
         unique values:  11                       missing .:  0/410

                  mean:   .526829
              std. dev:   1.97553

           percentiles:        10%       25%       50%       75%       90%
                                 0         0         0         0         0

---------------------------------------------------------------------------------------------------------------------------------------------------------------
push_total                                                                                                                            PUSH total score, 2 years
---------------------------------------------------------------------------------------------------------------------------------------------------------------

                  type:  numeric (float)

                 range:  [0,17]                       units:  1
         unique values:  14                       missing .:  32/410

                  mean:   1.37302
              std. dev:   3.64994

           percentiles:        10%       25%       50%       75%       90%
                                 0         0         0         0         7

---------------------------------------------------------------------------------------------------------------------------------------------------------------
cesd_total_a                                                                                                                               CESD total, baseline
---------------------------------------------------------------------------------------------------------------------------------------------------------------

                  type:  numeric (float)

                 range:  [0,52]                       units:  1
         unique values:  46                       missing .:  0/410

                  mean:   15.8707
              std. dev:   10.0005

           percentiles:        10%       25%       50%       75%       90%
                                 5         8        13        22        30

---------------------------------------------------------------------------------------------------------------------------------------------------------------
cesd_total                                                                                                                                  CESD total, 2 years
---------------------------------------------------------------------------------------------------------------------------------------------------------------

                  type:  numeric (float)

                 range:  [0,56]                       units:  1
         unique values:  48                       missing .:  32/410

                  mean:    16.963
              std. dev:   10.9369

           percentiles:        10%       25%       50%       75%       90%
                                 5         8      14.5        25        33

---------------------------------------------------------------------------------------------------------------------------------------------------------------
wdas_total_a                                                                                                                             WHODAS total, baseline
---------------------------------------------------------------------------------------------------------------------------------------------------------------

                  type:  numeric (float)

                 range:  [4,29]                       units:  1
         unique values:  21                       missing .:  0/410

                  mean:   13.3659
              std. dev:   3.11284

           percentiles:        10%       25%       50%       75%       90%
                                 9        12        14        15        17

---------------------------------------------------------------------------------------------------------------------------------------------------------------
wdas_total                                                                                                                                WHODAS total, 2 years
---------------------------------------------------------------------------------------------------------------------------------------------------------------

                  type:  numeric (float)

                 range:  [4,31]                       units:  1
         unique values:  27                       missing .:  32/410

                  mean:   18.0556
              std. dev:   5.31147

           percentiles:        10%       25%       50%       75%       90%
                                11        14        18        22        25

---------------------------------------------------------------------------------------------------------------------------------------------------------------
bedBound                                                                                                                                     Bed-bound, 2 years
---------------------------------------------------------------------------------------------------------------------------------------------------------------

                  type:  numeric (float)
                 label:  NY

                 range:  [0,1]                        units:  1
         unique values:  2                        missing .:  32/410

            tabulation:  Freq.   Numeric  Label
                           369         0  No
                             9         1  Yes
                            32         .  

---------------------------------------------------------------------------------------------------------------------------------------------------------------
houseBound                                                                                                                                 House-bound, 2 years
---------------------------------------------------------------------------------------------------------------------------------------------------------------

                  type:  numeric (float)
                 label:  NY

                 range:  [0,1]                        units:  1
         unique values:  2                        missing .:  32/410

            tabulation:  Freq.   Numeric  Label
                           280         0  No
                            98         1  Yes
                            32         .  

---------------------------------------------------------------------------------------------------------------------------------------------------------------
unemployed                                                                                                                                  Unemployed, 2 years
---------------------------------------------------------------------------------------------------------------------------------------------------------------

                  type:  numeric (float)
                 label:  NY

                 range:  [0,1]                        units:  1
         unique values:  2                        missing .:  32/410

            tabulation:  Freq.   Numeric  Label
                           100         0  No
                           278         1  Yes
                            32         .  

---------------------------------------------------------------------------------------------------------------------------------------------------------------
incomeUSDperMonth                                                                                                                Monthly income (USD), baseline
---------------------------------------------------------------------------------------------------------------------------------------------------------------

                  type:  numeric (float)

                 range:  [0,2356.78]                  units:  .00001
         unique values:  51                       missing .:  0/410

                  mean:    134.98
              std. dev:   165.918

           percentiles:        10%       25%       50%       75%       90%
                                 0   58.9195   104.288   176.758   294.598

---------------------------------------------------------------------------------------------------------------------------------------------------------------
ageCat                                                                                                                              Age (categorized), baseline
---------------------------------------------------------------------------------------------------------------------------------------------------------------

                  type:  numeric (float)
                 label:  agecat

                 range:  [0,2]                        units:  1
         unique values:  3                        missing .:  0/410

            tabulation:  Freq.   Numeric  Label
                           169         0  <30 years
                           186         1  30-49 years
                            55         2  50+ years

---------------------------------------------------------------------------------------------------------------------------------------------------------------
pcs                                                                                                                     SF12 - physical (standardised), 2 years
---------------------------------------------------------------------------------------------------------------------------------------------------------------

                  type:  numeric (float)

                 range:  [17.94,53.8]                 units:  .01
         unique values:  287                      missing .:  32/410

                  mean:   36.6467
              std. dev:   5.81994

           percentiles:        10%       25%       50%       75%       90%
                             29.43     32.56     36.08      40.8     44.26

---------------------------------------------------------------------------------------------------------------------------------------------------------------
mcs                                                                                                                       SF12 - mental (standardised), 2 years
---------------------------------------------------------------------------------------------------------------------------------------------------------------

                  type:  numeric (float)

                 range:  [17.58,69.08]                units:  .01
         unique values:  303                      missing .:  32/410

                  mean:   47.4404
              std. dev:   12.8021

           percentiles:        10%       25%       50%       75%       90%
                             28.51      34.3    52.885     57.49     60.24

---------------------------------------------------------------------------------------------------------------------------------------------------------------
pcs_a                                                                                                                  SF12 - physical (standardised), baseline
---------------------------------------------------------------------------------------------------------------------------------------------------------------

                  type:  numeric (float)

                 range:  [24.26,53.21]                units:  .01
         unique values:  265                      missing .:  0/410

                  mean:   39.7126
              std. dev:   5.03317

           percentiles:        10%       25%       50%       75%       90%
                             32.85     36.35      40.8     43.26     45.29

---------------------------------------------------------------------------------------------------------------------------------------------------------------
mcs_a                                                                                                                    SF12 - mental (standardised), baseline
---------------------------------------------------------------------------------------------------------------------------------------------------------------

                  type:  numeric (float)

                 range:  [18.65,69.08]                units:  .01
         unique values:  281                      missing .:  0/410

                  mean:   48.2936
              std. dev:   9.61846

           percentiles:        10%       25%       50%       75%       90%
                              34.7     41.29     50.27      55.3     58.23


---------------------------------------------------------------------------------------------------------------------------------------------------------------
